# Supplementary material for: Application of Cyclized Polyacrylonitrile for Ultrafiltration Membrane Fouling Mitigation
Source: Membranes (Basel). 2022 Apr 30;12(5):489. doi: 10.3390/membranes12050489 (PMC9143852; doi:10.3390/membranes12050489)
Supplement: Supplementary file 1 [file membranes-12-00489-s001.zip]

Archive with 1 entries (1 files):
- membranes-1695549-supplementary.pdf
